# Supplementary material for: Identification and odor exposure regulation of odorant-binding proteins in Picromerus lewisi
Source: Front Physiol. 2024 Dec 4;15:1503440. doi: 10.3389/fphys.2024.1503440 (PMC11652525; doi:10.3389/fphys.2024.1503440)
Supplement: Supplementary file 1 [file Table2.xlsx]

## Sheet: Sheet1
ID	Sequence	GenBank accession numbers	Classification
AlinOBP1	DEQTNAMVAKAFNKCREEFPISDDEIGGVREKTTIPESHNAKCLMACMLREGKMLRDGKYEKENALIMADVLNKDDPASADKAKQLVETCAGKVGTDAGGDECEFAYKMAVCAAEEAKKLGVRPPDF	ACZ58027.1	classic OBP
AlinOBP2	YQEQLKQTIRDCQDGKEVTDDELEEFTKPLIPRNREEKCIMACVMRTYNIISNGHYDPKIAFGILKGILKDHPEKLNKIKEVMDHCGEDVPSHMDDECDLAGEIMQCEVKYQKAMGMA	ACZ58028.1	classic OBP
AlinOBP3	ISKEYSARMIAAKEKCQKEFNVTDSVVEDFMKRNIKPESKSGKCMVHCIMEEMGMIDDHKINTEQVKLGNKEKWDDPALVELANQVADTCDQEVFTEGRCKCLVAVEYMMCLATHGDEVGLPHVDFEDSQDS	ACZ58029.1	classic OBP
AlinOBP4	GELPEEMKEMAQGLHDSCVEETGVDNGLIAPCAKGNFADDAKLRCYFKCVFGNLGVISDEGELDAEAFGSILPDSMQELLPTIKSCGGTTGSDPCDLAMNFNKCLQKADPVNFLVI	ACZ58030.1	classic OBP
AlinOBP5	AMSQAQMKQAMKTVRNMCIPKSGVDKEALAKMVNGEFDESDQKLKCYLGCVLGMMQAVKNNKINLTMVRNQITKMLAPERGQRILAAFESCATVTGDDNCGLAFRFAKCIYDTDKEAFIVP	ACZ58031.1	classic OBP
AlinOBP6	KELTDEQKEQIFAEIKNCMESTKLTDEEFESIMAKKELPTSIEGKCFTKCLMEKMEYLEEGGKINVIAVQAGMEENMEKESEITKAKEVIQQCADSVPPEDSCEYAYGISQCMYNKMKEAGISGS	ACZ58032.1	classic OBP
AlinOBP7	QQEDCKTAPAGWPRRPPQCCDLPFPLEGMKKEFGSCIRQIGNRQSSAVPTAQAVRDARLCIEECVYKGLGFMDEHKLNKDQLLEQLKKGIADKKDWTKPMEGAVKRCHETITKRETPQEAACQDSAHEFTHCAMRELFLNCPASEWNNNDECNLVKSRMQACPNIPPPPPPPPQGFRGQGPPPQ	ACZ58085.1	plus-C OBP
AlinOBP8	VINKDYLEKVVTAKDKCLKEFNVDDSVVEDFIVKYNKPQSESGKCMVACFMEERGMMKDGKTITEQVMLDNQEKWIAATHVNMGKEVIDTCDKEVPNEENDKCDLAVDYMMCLVKRGDEAGLPKMDVAQLKH	ACZ58079.1	classic OBP
AlinOBP9	SQRTKQQPKSKTKESVVGATRPRDAKATECVNKVNANEEESASFFRKEIPETEAGKCLLACYLEGKGLIVGGKISSSGAARVAARAYPNNRVKTGNVKHILSHCGTIAGRESNNCEMAYKLADCTTTLSDKFRL	ACZ58080.1	classic OBP
AlinOBP10	QELPPPGDVKNKTVVFKNSFLRSAKYCSSIYETSTLAIMALLMSEKSDDQNGKCFLNCMLQRYRLMSQDGSYNKDKFKPFLEYIPDSKFLQSIRGNLKNCISEKDPDPCEKASKFIKCFYTRARNKGEIGASKEVIPADGF	ACZ58081.1	classic OBP
AlinOBP11	ISKEYHDKAIEAKNTCAKLHNVDDETIMTYWKNHQLPEKEPETCIVICYLKEMKLVVDGKVDADAWKASNKEKWDDEKHVAAADEIVDKCSAEVPPTENECEWGLALTKCALKHGKEAGIPPPDMEHPKRR	ACZ58082.1	classic OBP
AlinOBP12	YQELLKETIKKCQNGRDVTDDEVEEFTKPLVPKNEEERCLVACVFKEYKVIIDGHFDPVNALNVAKVVYKDYPDKVERIKDVLDHCGEDIPTHNDNECDLAGDIMKCEVKYLNSVPKMTSLEFLAGSMAATAEP	ACZ58083.1	classic OBP
AlinOBP13	LDGILPQANQDECREESNFRGELNDDVGRNVTQELKCFAACSLMKLGIMNEKDGTVNMTRLDELIASHTPGKDAADVFKTTVVEPCMKEVKKSTDYCEYSYQLIACGMSKVP	ACZ58084.1	classic OBP
AlinOBP14	RKIAHECADECLYKSSNLLTSAGELDKDAIKALVTKLYTGDWATAATTAIDKCLASAKGEVEATSKCKSGSFQLSRCFMRSMFLGCPASSWTESTECAAAKARLTKCPNAMAPMPHKK	ACZ58086.1	plus-C OBP
AlucOBP1	EVINEECKDRNQSSTEYETFYNCCDLESSFNETKSKEKEEAREFCENEFEKANNVSEDEAEPSPSSVRQDCYVDCILKKLGAMSEDYKMDKEKVTKWFMEGTHKDFEEVGKQAMEKCYDKTYSKKHCASRVMGLLWCYSEELVMNCPAKYWDQSEKCTAAKAYMKKCSTNPWRSED	AEA07705.1	plus-C OBP
AlucOBP3	QLDEDPECRPPHPPGKDDKCCTIPELIVGENMQAMMKQCFEESGMERRPPGPPGSGTPPTPEEIEAHRSAHECVDECFFKAAKFMNSDGEFDLEAMKTAAASVFTGDWAPLGSETIDKCFASAKSQVSASAKCTSGAHRAKKCILRNFIINCPPSAWNDSTDCAALKARLTKCSNAMPPFPHHKH	AEA07661.1	plus-C OBP
AlucOBP4	VEEGRPLCKAPTTAPRKLEKVINQCQEEIKYALLQEAPSVLGETVGLKTALTRNRSKRETFTGEERRIAGCLLQCVYRKMKALDETGFPTATGLVKIYSEGVEDRNYYLATIQGVQRCLSRELQSRNTNPSIVKAEGYSCDVAYDMFNCVSEQIEQLCGTSP	AEA07662.1	classic OBP
AlucOBP5	NPTTPNPSTSHVSSSAGITVSGVSKSPEEIKLKIKEQVATLTGACKTQTKLTGEQAKIVASQAIPKTEAEKCFLECIYQGLQLTKDGKFNEPAARAWAQKRFGNAPEDLQKANTMIDICVKEVVVKDENEKCALGRLIRECFVKNGAKINFFPKP	AEA07663.1	classic OBP
AlucOBP6	APPEEPAECKLPESDSAELVKCCKLNVVLDEMADSVGECMKLVKGKPEKGPPVPEGFDCMDTCVFSKLGFAANNKLDAEKLTKKFSELFKGDWSALSDSTLKKCLPMAEGAKGSCASGADVFKFCIVRELYMNCPASSWTKSDLCKANVERLEKCPHSMPFLPGTGIKKN	AEA07664.1	plus-C OBP
AlucOBP7	EEQANALVAKAFNKCFGEFPLGDDEMKEVKDKSTVPSSHNAKCLMACMLKEGRILRGGKYELENAILMADVLNKNDHAATDKAKQLIETCAAQVGTDASADECEFAYKMALCASDEAKKLGVRPPDF	AFJ54048.1	classic OBP
AlucOBP8	VMTQAQMKQAMKTVRNMCIPKSGVDKEALAKMVEGEFDESDQKLKCYLGCVLGMMQAVKNNKINLTMVKNQISKMLAPEQGQRILAAFEGCATVTGDDNCDLAFKFAKCIYDTDKELLFQAFIVP	AFJ54049.1	classic OBP
AlucOBP9	ITKEYHDRAVAAKDACLKKHPSIKESDVQEFLKKHKLPETDDGKCMIACYMEEMNLMADGKINVEEAKKTNSDKYDGEPDNKELADKLIDHCSSQVSPDGMSKCEYAYQISKCGLEYGMKNGLTPPKMYEEQRR	AFJ54050.1	classic OBP
AlucOBP11	APTDDMAACMQITNEDSASMATCCDYVIPFSNKTMTTCDKKETSGEMSKEFECVQDCLFSSDNVLGADKKFDPVAWRKHATNTISGDWKGVIANSGSNCEGFKKVLAQSMEKKCPTSESDVSFNCMTLQWYMNCPKSAWTSSESCEASKKKLMSCFGPIFENTS	AFJ54052.1	plus-C OBP
AlucOBP12	EINEECKDIENLKTQLENFYGCCDFESMIERVVRTEEEVETDRFCREERKKINSTDGKVPLASEGHDCFMECVLKRMGAMGQDFKFIREKLDDFFLRGYPEEVKQAGKLAFDKCLSKNFSKKYCASGINGLMMCLPEELVMNCPANIWSSHESCPIAKEAIKKCPSYRVMIEQE	AFJ54053.1	plus-C OBP
AlucOBP13	FKELDDVLPKPKQDECRKESNFQAELPSDINQNITQELKCFAACSLVKLGLMNEKDGTINMAQLEDLIAKHTGGKDAADMFKHTVVEPCMKEVNKTTDYCEYSFQLVKCGMSKVKPPSTGTEG	AMQ76466.1	classic OBP
AlucOBP14	YQEVLKATLKDCKGGKEITQEEVDEFMKPLIPKNEEERCLMACVFRAYNVIVDGHFDPKLAYGVAKNILHENPEKLKHIKETLDYCGHEIPTKMDNECDLAGEVMSCRNKYNIDHGYDQDP	AMQ76467.1	classic OBP
AlucOBP15	ITPELDKRAKAAVAKCADVPRTDEAKKEDCHAGCFMSAMGYMTNGEINVKNMEEANKQKWDDQEIIKKGIQVDTTCAKQVGDTKGKSECTIGYEFSTCKKELVKKVGLPPPTPLKE	AMQ76468.1	classic OBP
AlucOBP16	ITDELKQKAQAARLTCKQQVGLSDKEFNDWVKGIALPTTDGGTCCEVCACWMRELGYLTGGRVNLENMKAVNAQKWNNLAYVELGNKIDALCSDRVLQTGRKECEIAVDFRKCKTELIQQFGGPPKPGST	AMQ76469.1	classic OBP
AlucOBP17	GELPEEMREMAQGLHDSCVGETGVDNGLIAPCAKGSFADDPKLKCYFKCVFGNLGVISDDGELDAEAFASILPDNMQALLPTIRGCGSTTGADPCDLAMNFNKCLQKADPVNFMVI	AMQ76470.1	classic OBP
AlucOBP18	APSANVKEIVQNVSKKCAAETKASPDQAKIVLSKNIPKDDAERCFLQCVYTGVGVIKDGKFSEEGGKKLVALRFHDAKEKELANKLIATCAKEIKAKDGEKCSLGRAVRECFVNHGKQVNFFPSA	AMQ76471.1	classic OBP
AlucOBP19	GNIKEGYVAKIAEIKDKCLKEHNVDHSVVEDLLKKSIKPEVKAAQCMVACFFEENGMMKDGKIVSEMVKSNNAHQYEDPADVEKANEASDMCDGEVSTDGKDKCLLAADYALCWVKRTEEAGLPQIDFANSS	AMQ76472.1	classic OBP
AlucOBP20	APPADEPAECKPMKEKEEEISKCCKLEPVTVKEQAAFVDCMKLVKDTDKKGPPKPEGFECLDDCILSKTGSLGSDKKIDPAKINAAAKTTYTGDWAEPGAKMVEKCLAQVAENKDKTVCSTSGADVYTKCIFRESYINCPEKSWTNSDACKANKERVIKCPKTLPYNAEQHKAETR	AMQ76473.1	plus-C OBP
AlucOBP21	NEKKANEKVTEIFNKCKETWPVTDEEIEQVKQKQSIPDSKNVKCILACMLKEAKILRDGEYNKDNAELMADVLYKDEPEHAEKSKQIIEMCSSELGTKTEGDDCEYAYKMSVCASKHAKELGVKTPEF	AMQ76474.1	classic OBP
AlucOBP22	YQDQLKQTIKDCQGGKEVTDEELEEFTKPLIPKNEEERCIMACVMRTYNIINNGHYDPKIAFGIIKGILKDHPEKLDRIKEVMDHCGEDVPQHMDNECDLAGEIMQCEVKYQKAMGLN	AMQ76475.1	classic OBP
AlucOBP23	HPGHFDEDPECRPPHSHRHEEKECCKTPNLFSKNKDEMHELVHKCFEEAGIKKPHHGHHGPPPPGDEPPPPPPPPFHSKNNTKFECVEQCFLKNLELIDEEGDLKIDDFKALVGEKYTGDWASVGSAALEKCLEKTKTEEKESSKCKAGSKHVLLCIARESFINCPASDWTESEVCSDAKERVVKCPDIPPPMNH	AMQ76476.1	plus-C OBP
AlucOBP24	YQEQLKETIKQCQDGREVTDDEVEEFTKPLVPKNQEERCLVACVFKEYKVIIDGHFDPVNALNVAKMVYKDYPEKWKRIKDVIDHCGEDIPTHNDNECDLAGDIMNCEVKYLNSMPKGVSLELLAGSIAATAEP	AMQ76477.1	classic OBP
AlucOBP25	QMDDDPECRPPPPPNKEGSCCTVPRLLDNADKPEVIKKCHDEAGMKRPSGPPGSGTPPTAEEMAAHKSAHECADECIFKSSNLLKSDGELDQDAIKATTTKMFTGDWSTIASTAVEKCLATAKSEVGASAKCKSGAHQMVKCFARTMFLNCPASSWTESTECAAAKTRLTKCPNAMPPPPHHSRH	AMQ76478.1	plus-C OBP
AlucOBP26	NTKELSPSEALKQKVKVQCQQEVKATPEQLKIYDNFKDVPKDDVENCLMECMYTKTGGIGADGKYSVEGFKKLVDMKYKGEENTKARKIAADCEAKAAPKEGEKCSMGRAIRECLAAATKENEFFTI	AMQ76479.1	classic OBP
AlucOBP27	KELTEEQRTQLFEDLKQCKNSTDLSDDEFETIIAKKELPTSEAGKCFTKCLMEKLDIIEDAEGGKKKISVITMQASLEENMEKEDDIAKGKDIIQKCGDTVEPEDSCAYAYNISKCIYDRMKEAGISQ	AMQ76480.1	classic OBP
AlucOBP28	QELPPPGGVGNKTAVFKESFIRTAKYCSSIHETSTVAVLAILMSEESDDQNGKCFLNCMLQRYQLMSKQGAYNKDKFKPFLDYIPESRFLQSIKGNLKTCITERDPAPCEKAYKFIKCFYTRARNKDEFGKIQRK	AMQ76481.1	classic OBP
AlucOBP29	QQEDCKTAPAGWPRRPPQCCDLPFPLEGMKKEFGSCIRQIGNRQSSAVPTAQAVRDARLCIEECVYKGLGFMEEHNLNKDQILQQLTKGVADKKDWTKPMEDAVKSCHETITKRETPQEGTCKDSAHEFTHCVMRQLFLSCPASEWNNNDECNLVKSRMQACPNIPPPPPPPPQGFRGQGPPPPQ	AMQ76482.1	plus-C OBP
AlucOBP30	TPTTPTPATSRRVTVAPEDLEQAKSLRKFCTAKTGFTGITTTETSKGKDQARTATTPRPKTQLEKCYLECLYTGLQLTKDGKFNEPGARALANKRYKNAPEELRKVNSIIDFCITEVVVRDIEEMCALGRLIKECFSKYGAKNFPEL	AMQ76483.1	classic OBP
AlucOBP31	QIDEDPECRPSGPPGKEPECCTIPMKLFGDEVQEAVVKNCFDEAGMKRPSGPHGGGSPPTAEEMAAHISAHECADECVFKSGNFIKSDGGLDEDAIKAVIAKLFTGDWAPIATAAVNKCLASAKSGVSASAKCKSGAYQLSKCFQRELFLGCPASLWTESTDCSAIKARITKCPNAKVPIGHHHKH	AMQ76484.1	plus-C OBP
AlucOBP32	EVLTDGDCPKTMPKEMKPLYKCCVVEMDSNKTISDDQKAAVDSCVNTSKSDSDANKHDCMIECIFIKLGYMGEDKTINVDYVLKEMNSLLPEDFHEQTSKSLATCMGKKFSSTECPSEIDGVMACFSTMVLMNCPAKHWTDDEECKATRKFFQKCGDSIGYRYD	AMQ76485.1	plus-C OBP
AlucOBP33	GLPFQNEMAVMQCKVKFDVTAEDIQLLKDSKLPSSHSGKCMMACILKKMKVMTKRGQFDLRNVQKWLRNKYQGDQANLAKGNYVAEACANTLPTLGIQDECEMAAEIMTCVRTKSKLVKKTLNGELPKEVSP	AMQ76486.1	classic OBP
AlucOBP34	AQKSKQPSKAKTKESQVVAARPKDARAAACVTQIGPDEEEEASFYRKEIPETDKGKCLLACYLESKGVLSGGKFSSSGAAKIAARAYPNNAAKTGNVKHILSHCGTIAARETEQCQLAYRLAECTTTLADKFKL	AMQ76487.1	classic OBP
AlucOBP35	GFMEALIECKQQHHVSKEEAMTGESEEVKCFSECVLKKSGMMSDNNEFDEEKIQAEGARMIKNDEQKNREFEGAAKACIEKVNGENPSEKCAKGHALFKCMKEAMPMSKMRG	AMQ76488.1	classic OBP
AlucOBP36	VSKEYHDKAIAAKNTCAKLHNVDDETIMKFWKAHQLPEKEPETCIIICYMKEMKLVVDGKVDADAWKASNKEKWDDEKHVAAADEIVDKCSAEVPPTENECEWGLALTKCALKHGKEAGIPPPDMEHPKRR	AMQ76489.1	classic OBP
AlucOBP37	VINKDYLEKVVTAKDKCLKEFNVDDSVVEDFIVRYNKPQSESGKCMVACYMEERGMMKDGKTITEQVMLDNQEKWIAATHVNMGKEVIDTCDKEVPNEKNDKCDLAVDYMMCLVKRGDEAGLPKMDVAQLKH	AMQ76490.1	classic OBP
AlucOBP38	KELTDEQKEQIFAEIKNCMESTKLTDEEFESIMAKKELPTSKEGKCFTKCLMEKMEYLEEGGKINVIAVQAGLEENMEKESEITKAKEIIQQCADTVPPEDSCEYAYGISQCMYTKMKEAGISGGP	AMQ76491.1	classic OBP
ClivOBP1	EKKTPLCKAPTTAPRKLEKVINQCQEEIKYALLQEALSVLGQSVNPKAALSRSRSKRETFTGEERRIAGCLLQCVYRKMKALDETGFPMATGLVKIYSEGVDDRNYYLATIQGVQQCLARELQNRTNNPSLVKEEGYSCDVAYDVFNCVSEQIEQLCGSSP	ARJ35766.1	classic OBP
ClivOBP2	KMLTDEQKEQLMSDIKECMNETGITDDEFVAIATRQEPPTSEQGKCFLNCAMEKMEIMADGTLNVVAIQASLEEQIEDKTKLEMTKTAVKECSETVKAEGKCEYAAAASECLVTKYKEIGLTENFMGS	ARJ35767.1	classic OBP
ClivOBP3	QEEDCKTAPAGWPRRPPQCCDVPFPLEGMKKEFGSCIRQIGNRQSSAVPTAQAVRDARLCIEECVYKGLGYMDEQNLKKDEVLEQLKKGVASKPEWTQPMEKAVNACYETITKREAPKDGACKDYAHEFTHCIMRQLFLSCPSSEWKNNDECNLVKSRMQVCPNIPPPPPPPPARFQGQGPPPQY	ARJ35768.1	plus-C OBP
ClivOBP4	EDAANAMVMKAFKKCRDENPIGDDEMAKVKEKVVVPDSHNAKCLMACMLREGKMLRNGKYLTENALVMADILSKDNDEMAEKSKKLVETCAGSVGVDAGGDECEFAYKMALCAAAEAKKLGIHPPDF	ARJ35769.1	classic OBP
ClivOBP5	QSAAVENYVEKIKQAKDVCATEHNVDVEIFKKLWKEHKIPESEHGCFMMCIMKKVGFFVDGKFDREAVKMSVEQKWVDAADKEKAHAINEVCIDEVKTDGKDECHVAHEVVTCFVQESQKRELAPPGKHESEE	ARJ35770.1	classic OBP
ClivOBP6	NPASTTSRPGSTLVSGSSTESTSEEEVSKSPEQEKLKIKEQVAALTETCKTQSKITGEQAKIVATQAIPKAEPEKCFLECIYKGLQLTKDNKFNEPAARALAQKRFGSNAEELQKANIMIDTCVKEIVIKDTNEKCVLGRLIRECFVKNGAKINFFPKP	ARJ35771.1	classic OBP
ClivOBP7	NEKKANEKVTEIFNKCRKNHPVTDEEVEQIKVKQEIPSSENVKCILACMLKEAKVLKDGKYDEENAKLMADVLHKDEPEHAEKSKEIIATCVKEVGIDATEECEYAYKMAKCGSEHAKKVGLKTPEF	ARJ35772.1	classic OBP
ClivOBP9	YREALKDVIKDCQGGKEVTEDELDEFTKPLVPKNEEERCLMACVMKTYNIINDGHFDHKLAFGIMKGILKDHPEKLERIKAVMEHCGEDVPKHMDNECDLAGEIMQCEVKYQQAMGGQA	ARJ35774.1	classic OBP
ClivOBP10	KVNLPENVQTCLKETNLTEEDISKTMFFNPNATMSSAAKCFAACLISIDYNVSAASDGILEKESVFLASIMKDSSISRDNATKVVESCRSVVTKEGNRCDNIMNYATCINEKNAELKGDDKLKQGFAILGQQDLNTTKSG	ARJ35775.1	classic OBP
ClivOBP11	APPTDEPAECLPPKDKMIELATCCKKLPQLIENEVKSVKECFELVKEKPSKDGPPTPPKPEGFDCMEDCVMSKMGLLDKDKQVDAAKLAAVMKDSYTGDWAPIKEVVMKKCENAAENQKAQCRSGADLIVKCIFRETYMNCPASQWTTSDLCKANKERLEKCPKAMPFCPKGEEKQ	AXU25076.1	plus-C OBP
ClivOBP12	QELPPPARVSNKTAVLKDTFLRAAKHCSNIYETSTVMVLATLLDEKSSDRTSKCFFQCMLQRYKLMDPNGSYNKNKLKTFLEYIPDSSFLTSIKNNLSACVKEKATENCEKAFKFIRCFYFKAKAENNMDTSLRGK	AXU25077.1	classic OBP
ClivOBP13	SQRTKQQNKPRTKESQATSPTRPRDEKAAACINQIHPDEEEEASFFRKEIPETEKGKCLLACYLEGKGVMSEGKFNSKGAARVATQAFPNSLTKSGQVKHILSHCGTIASRETDKCLLAYKLADCTTMLSDKFKL	AXU25078.1	classic OBP
ClivOBP14	APTSQVSGCMALTPKDTDSVGTCCNFAAPFSNETLAKCGNEAVSDPKVPKQYECLQDCLFTTDAVVGADKKLDAAAWKQLVNKNVEGDWKEIVANSVDHCEGFKTAIQGKTENECSTTQNDILFNCMSIQWYLNCPKSAWTSSESCNESRKKFETCLGPLFS	AXU25079.1	plus-C OBP
ClivOBP15	YQDVLKATLVDCKNGTAVTDEEVEEFAKPLIPKNEEERCLMACVFRAYNVIVDGKFDVKLAYAVSKNILHQEPEKLKHVKETLDYCGHEIPTSMDNDCDLAGKMMECRAKYNKDHGYDD	AXU25080.1	classic OBP
HhalOBP1	KQQICVAPTTAPHKIEKVLSQCQDEIKYALLQEALSVLGQSVERQKRETFSGEERRIAGCLLQCVYRKMKAVDDNGFPTAPALVQLFTEGVKDRNYYLATIQGVQQCLAKEIQQRKSNQSLAEAEGYTCDVAYDMFMCVSEQIESLCGISP	AOV87018.1	classic OBP
HhalOBP2	DITSEPTTTPQPSGGSTPTGGVTVSKSPEEIRHKIKEQVLALTESCKTSTKITAEQAKIVSNQAIPKTEAEKCFLECMYNGLNITKDGKFIEISAKGLAQHRFANSPDELTKANNMIETCTKEAIVKDANEKCAIGRLVRECFVKHGSKINFFPKP	AOV87019.1	classic OBP
HhalOBP3	GVVVDECTSFQEKPPPLCCRYGDGNNDNDKEEEMERNMKLCLNEYMGDLSRTSRGEERISLMECVGECVFNYSKLLTPDLKLNKDVIMDMDDIVDEDPKWKAIDEAAINTCFDKIDAEISDSAKCKSGSYQLVRCMVRERFFNCPNDAWTESDECREYKMVVQRCTGLIPELYE	AOV87020.1	plus-C OBP
HhalOBP4	KDPVDCSKPPAGWPRQPPNCCDQPYPTDQMRKHLVGCIRQYGAPSSAVLTEKSVRERRSCVEECVYRSAGFINKEDSVLQREAIEKQLQSISGDSWKNAISESLNACFKEAEEIEDSLSASSSVEEESSCSSIPERLTFCLSRQLFLNCPEDTWKNSQECQVVKNRMEECKQLLPPPPIRFIRPGPRPPIVDQ	AOV87021.1	plus-C OBP
HhalOBP5	LRCRMEQDEESQDEFEDIVRNCLREETVSPHHKENQDNRNKGYTRNNQQEKFNSSGGKREKEDNYGKDEEEYDYNEYDNDNSNNRDKNTQRRTYSQSTQKPQSNQYQGSKQTGARRNQGSRNIGSPLESIEPCIIHCIFKQKKMLNQNNKIDKSNTMHILTQKIRDSELKEFVEDSINECFDKMDNEKSEGKCEDSKKFALCLEEKGKNNCEDWDTNSNHTADNTNTFSNFNYNGPDESQSKRGERGNNRHQYETNNNSKDKMSGCFVRNERDEREGSKMKHESSNDKSSNNRKSSDSDHNEQKIKFSDYFQTRG	AOV87022.1	classic OBP
HhalOBP6	MSPEFKAAIDECKTEHSIESGQIKEAVEHKKLPETENGRCFMSCVMEKMGVIKDGKIDQERVLEINKMKFKNPESLEKANEVAKRCANVEGTDERCSLATEMVKCAMENALELKLEMPEE	AOV87023.1	classic OBP
HhalOBP7	ATVQEQVSAIAKKCAAENKVSAEQAKIAYAVVVPKTQEESCYLECIYTGAGVIKDGKFVVDGAKKLSAQRFTNAAEKTAADSVIDTCGKEVSAGKDKCALGKAVRECFVKNGKNISFFPPPS	AOV87024.1	classic OBP
HhalOBP8	AMSEAQMKGAMKTLRNMCLPKSGVSKEALANMKEGQFDDEDRKLKCYMGCIMNMMQVVKNGKISMTMVKNQIMKMVDPTWGAKLVATFESCASVEGSDNCDLAYNFGKCVYETDKEAFVVP	AOV87025.1	classic OBP
HhalOBP9	APTETEDCSVPIHLKNTDCCTSSSSVSLTNPVVNQECVKILSEAKASSYEEFESAVECFLECLFKTIHLLNGENKVIYEEILTNITQELKPDFANLEINKIKHCVEEDYTRKKSSQCKSGSLQFFLCVLREKILNCPPEVWKNSDECNKYKSVLENCPKRTPLFQIFDLEPDVKSNKTE	AOV87026.1	plus-C OBP
HhalOBP10	LTEDECTLKPEEVPVCCKEPKAKVDAKEDKGREELGKKCVENNAKGKKATTDDEEFQIAECVDECIFRDVFGYVNKKTNKLDETAIVNTFTKRFDGNSKWKEATQKVAKSCLGESGKDIKASSKCKSGALQFLRCYTRGVFLNCPAESWDNTPACNKLKTLVQKCPNVYTILQN	AOV87027.1	plus-C OBP
HhalOBP11	GVKEELKYQLEECRSTFNATDDEVKGIAVKQPPSSQEGKCYLHCILSRMDVMTEEGEMNSEGMKGVLREIPDLKESERKKMEQVADKCSRVSRLGDDRCENAVTIYNCINTESDELGVKG	AOV87028.1	classic OBP
HhalOBP12	ASDEYKMKVIASVAACAKEHGANIADVIEIVKAEKLPTNKAQKCVAGCFFHKMGYVTDSKVDWAKVKALNPKKYESKDLIAKADKVVDACSKVVTQKNTDVCELGIPPMKCLLEESKKVQLPKPDIKFKL	AOV87029.1	classic OBP
HhalOBP13	VEEQAECKDKSNLQVLGRCCNIPNEELLSEEEKAVGTMCDKTVYGDRLTSPTTEEEQLELYECMDECFYNGTHLLTADMKLNETALIAEYDVSTENFSHWKEPITKAVKSCLEKNVVSEVKPNAKCKSGSYQFSQCFGLKLYLYCPPEDWKVKDEGCNKAREVLMNC	AOV87030.1	plus-C OBP
HhalOBP14	DDVKEKFKKTAEKCKEKHAVTEEEIEKLKAKDTEFQYSHVAKCYMACFLEEGKILQNGKYNKENALVMTDVIHKENPEQAAKGKEIIETCAKQYPEVGEDQCEFAYQVSVCAAKEAKKVGLENTDFFAK	AOV87031.1	classic OBP
HhalOBP15	STVKPGIISQAFQIVGRCNKEHPLDMKEMEKAVKNFELPSSEEGKCFISCFLEGFGLVTDGQINLDRSLEFNKMQFHDPDNLEKANAISAACKDEMSTSTEKGCDFAIAASKCMLEKSKEMGFRFFQFHS	AOV87032.1	classic OBP
HhalOBP16	SPSLGHTRNAMGGYNMNYDSEEEAASSYLGKDSIFKYSPQEETIAKILKSFGSCQAKHPLSADELTALKNQDTEMHFSHDAKCFFACMFKAADLLKNGRIIPENLIEYFNEDSIGVSNSREIIEYCNQEVSESEPDLCEYVYKMTKCWTKKILTS	AOV87033.1	classic OBP
HhalOBP17	ATPEYKAKVITSVTACAKEYNVELKDIIEIMKQSKLPETKEQKCVVGCFFEKMDYVTDHKVDWEKVKALNPQKYDTPELVEKINQVTDTCSKVVTEKSTDICELGVPAVKCLKEESEKVQLPKPEVKFDSA	AOV87034.1	classic OBP
HhalOBP18	QPPPPPPPGGEDVPEECRPKPPPNPGKERAVCCDMPHPIAKDSDQFKTLFEECKEQIKSEHPEAMPPHHPHHPPPPPPPPAAGGPPPPPPPHHGGPHLFMTCMDECVFNKSGLLTDSKLNQEALTKMVDSFAPDGSWKTIALEATKFCYEKTSNETKTEDKDAKCSPVSHDFVKCMIKQMYLKCPSDKWQNNDDCNAEKQLIEKCPNLMPFPPHPPMKKKE	AOV87035.1	plus-C OBP
HhalOBP19	VQDQVTAIAKKCASEHKMSEEQAKIIFSLVVPKTPEENCYMECIYIGAGVMKDGKYSVEGAKKLADQRFTGADEKTAAVKLIETCKSVSAGSEKCGLAKSVRECFVKNGNNISFFPPPK	AOV87036.1	classic OBP
HhalOBP20	YREELKRTISGCQNGAEVTDDELEEFEKPLIPKNDEEKCLMACVFKSFGVIVDGTFDPKLALAVAKDLLKSDPEKVKKITAVVEHCGDDIPKKMDNECELAGEIMKCYVKWEKEVGLA	AOV87037.1	classic OBP
HhalOBP21	ASVDTSKAILQKQFDVFRKCMVVGNVTESEVEVIFKKGEVPEGRKIKCLLGCFMKGMGYLTDDGKIDWSIMDDINRKEYVNPDEVKRALEISALCSKSVPQNLGNLCDAGYAGTKCFLDEAVKRKLTLHGPKDAE	AOV87038.1	classic OBP
HhalOBP22	QPDDYSRKASSFKTNFMESSKYCSNIYNTSVFDVLPLFGQSDNGNLEAKCFLLCLLQRYQMIDKGGAFHRDKVDRFLDSMPDSKFKSSLKSFKEKCLKEDSQNQCQKAYKFSACFYNKGIDKKHES	AOV87039.1	classic OBP
HhalOBP23	QANPEIKAAVNECRSQHNIEAGQIKDAINNKKIPETEHGQCFMSCVMKKMGVLKNGKIDLDRVSELINNKFKDQENREKAYEIAKRCANVKSPDGKECSQASEMAKCALKNAIELKMEVPKGSF	AOV87040.1	classic OBP
HhalOBP24	QEEDIMEKKTEAITQCTAEHNVSKEAVKSISINDNVPNDPEVKCWLRCIFEKLGVMKEGQIDWERCKFITKHCLSNEQDKAKVDQITEICKAEVPKDEKDECQLAYSAMVCKMKNWKNFGLQ	AOV87041.1	classic OBP
HhalOBP25	EENVKAKIAKVFNTCKEKNPVTEDEIGAFRKADIGFSYSHDAKCMLACMLEEGKMLRDGKYMKENALIMADVFHIDDFDEAAKARKVIENCAIEVPEVGPDPCEFAFKMAVCGANESKKLGMKDHDFFE	AOV87042.1	classic OBP
HhalOBP26	HEDIVSIKKMAISRCSEIHSISKEAVKSIMNNEEVPNDYEIKCWLSCVLKTLGMLKDGKIMWETCRNITKYGFSEEDKAKVDKITEICQAEVPQEEKDECQLAYSAAVCKMNNWKKLGLPKGNWEE	AOV87043.1	classic OBP
HhalOBP27	AMAPEYKKKLLTSLSDCMEKHNVDKEEIMQVIKNEKLPEDKEKQCLFGCLIDNMGYVKDLTLDWNLIKASNPEKFDRPEDVEKANTVTDTCAKTLSEKQPSLCELGVNAIKCIHQESLKIKLPKPEFSFD	AOV87044.1	classic OBP
HhalOBP28	AATPDECNDTGGENTGMCCKHKREPESKEKQEEYENNMKNCFSKYFGDIQDPPPEDVKISLMECVGECFFNASGLLTPDLKLSQEKLNAKDDIVDPDPKWKAIDEAAVKSCFDKSVAEGNGSAKCKSGSFQFLRCVLRERFLNCPKDVWTDGDECNNYRKVVEKCPNVIPGVA	AOV87045.1	plus-C OBP
HhalOBP29	SVGGLQGELSEKELLGLADMYHHSKAISKRSLRNTGDMDDHRYHKRHMFPDYKHCCGETDSRNNIRRKEAWTVVKDCVEQVKTKSNELEEFVNPITDEFSCERLKQEKNRHYCIADCVLKNTEALKDGTVNRDKAKEFFTKGISAEWLKEIAENAVEKCAEQKVFTSNGEQLDCSPQAVNLKHCFWKEMILTCPKEHFKKSPYCSRVKEAFEEMEN	AOV87046.1	classic OBP
HhalOBP30	VDIPDELKEMAQMVHDQCIGETGASADAIEGTKKGVFPADDQKLKCYLKCIYSNMGAISDEGELDAEAFGSIMPEELGRVLNPMINKCKDTTGPDGCELAFNFNICLYNADPKNYLVI	APX56329.1	classic OBP
TeleOBP1	QEVDCSRPPPGWPQRPPQCCDLPFPLEDMKKSFGNCIRQIARPTSAVPTPKSVRDTRLCLEECVYKGVGFIKDGATELEKDTIENKLKSSVSNAPSWEKGVAASLETCFDENKSAEVSSEESSCTSAPHDLTHCLLRNLFLNCPADLWNASEECEVVKSRMKDCPDLPPPPPPPPQRFQRPPPF	AXB87316.1	plus-C OBP
TeleOBP3	ISDMVIQDFNDCKEENNMTESDLEQLKNKEIPDSRAAKCFLACIMTRLDMMDGPRLNPEGSKGMISQIEDMESDDREKLMTSIDECATIITYGEGEEDECENAVKISMCISDKAVEKGVKPPT	AXB87318.1	classic OBP
TeleOBP5	LKCRVEQDTKSQEEFENIVRLCVRKESDLQRNDETMTKNDNKNYNFNKNNNNNYNNKKNNNNKNDYNNYSHNNKNNYDNSRNRYNKDGKTKGNNMSNYQNNSQDRRDTTAKYEDDDDYDYENENENNRSNKNSKSQKGSYQQSNRYDHNKQYTNRHPGNNSSPLEFIEPCILHCIFKYKKMLNNENYIDKSNAVHVLTQKVRNSQLREFIEDSVNECFDDLDNHNSQGKCEDTKNFALCLEEKGRSSCDDWDNSNKKNDRYNSNEDKTYYINNNQGQDNNDRNGDKSGGESTYYNRDQDRQNRYQTNRPNLNDRQNGNNNQNNNRNKNNMNKYSNDKSKNRGDESEEDKIKFPNYFQSRG	AXB87320.1	classic OBP
TeleOBP7	SVVTSKNCDPKQLTTTELCCKIPSLDHTKPQTKALEKYGGFMRTCHNELRRKFQPLNVENPSLEKQRINECLMECLAEKAEVLKNGVIDYKSLKELVFEFLDDKERWMPALDNVFEKCEEVRKQNLTGDEICKSGTLSLSICLLENAYLNCPGEYWIDNNVCNEEKEFIERCSFAERFGI	AXB87322.1	plus-C OBP
TeleOBP8	EDIPEECRPKPPPNVQKEVCCKIPKMMSKDSDIKNVKETMISCTEKLKNNTALFSDSAAQKKTPNIKYLECMEECVMESAGALKEGKIQVDAVHKMMSDFLNGDEAWKPVLDTAVKNCRESSLKNISSEAVCKSGSHQLSLCVMKDLYLHCPEKFWTDSEWCREEKSRVEKCSSLLMGVNSKM	AXB87323.1	plus-C OBP
TeleOBP10	LEVSDEAKAIVNECRTTYNIEIDQIKSGIENKKLPETENGKCFVECVMEKGGVLADGKLNVDRAKELNAKKLAEKPDIKEKADQVIDACKDVAKPEEKCEYGVAITKCVIEHSEKLGIPAPQFNH	AXB87325.1	classic OBP
TeleOBP11	RPDDGSKSHLDFAEKEKKILEECNKEIHAPESAIEHLLLMEEIDDSKEGKCLLKCAMTAFQIMQEDGHLDEEKTLAYIHHAYSKPETQAKVKEIADACIEQVEKVEDNCEHAYNFLKCFITEAKKNNIPKIHEEKH	AXB87326.1	classic OBP
TeleOBP13	ETIDCTKEQTTNPYSCCPVPMELLTYGNAEKQQEIADKCLKSFPDLPNIKDKKESMEVTKCYMECFLNGTGLLDNERKLNSSAFEALLPEGNPWKEMVKKSLPTCMEKTETKEKSKCKAFYTTNCVVLDLIAECPKEFWQESAECNELVNYLKNCESQ	AXB87328.1	plus-C OBP
TeleOBP14	GEDKMNEKIQKAFNNCKEKHNPPEGDLDMMKKKDLEFKYSKEAKCMIACMLEEGKILKDGKYNKENALVMSDVLHKDDADEAAKARQVVETCYKEHPEVGSDQCEYAYQLAICGGHEAKKLGMKDTPDFFNP	AXB87329.1	classic OBP
TeleOBP15	GPMELAEKILRVIRKCSRHHQLKFQDVQAALRHGQLPTSDEGKCFVTCSLEEFGLIKDKKFSVEGSYALNEMRFSNPNDLQKANEVTKLCEKEVSGEYENVCELGIAVANCGLKNSRSEGIISSELW	AXB87330.1	classic OBP
TeleOBP16	IPPDYVKKISSYIETCTQKHGTNKDDVMKVLLEKVLPETHDLKCTLDCYMGEAGYIKEGKLDWEAAKASNVEKYSDDPESLEKANKIVDTCKEKVNIDGKKECEFSDVILDCIYAESKAVNLKTPDFLKAAKE	AXB87331.1	classic OBP
TeleOBP17	YKEELKKTIASCQDGREVTDDEIEEFVKPLIPQTQEEKCLMACVFRTFNVISDGTFDKRIALAVSKDLLKSDPEKVKKITAVIDHCGDDIPKKMGNDCDLAFEIMQCYVKWEKEVGMI	AXB87332.1	classic OBP
TeleOBP18	EEYQMLAESQAIMKCREKTNAPMMAHTKFIRRDPMLDESKEGKCFIHCIMESIGMMKEDGSMDDDKARSDIEKTTIGSHEKVFEAWKTCEAKDQKGTDKCERSFMMFKCFFTERNKLEIEWKTMHKETLDKCREETNLPMESYEKFTRKFELDDSHEMKCYLKCSLMKLGVMNAEGTINRYKSKFAFNRMFEGDINVVDKMWWECQNKGMKDDLCNYAHGVVKCMIEGVKEKKIQPLKKHDH	AXB87333.1	classic OBP
TeleOBP19	VPQGGEPEECRPRRPDMNSVREECCKLPEPSQTRKEAFKSCREKLGIHHPHGPPPDGNPPPRPTGPPPHECLEECVFTELGALTADLQLNKDTIPTKIVEHFLESPEWNPIAQEALRTCLDASPGEIGPDSTCRSGASNFHRCFMRAVYLSCPGSLKSESDSCKEERERLEKCPNLMPKPPKPRN	AXB87334.1	plus-C OBP
PlewOBP1	QEYKDKIVAAVKTCAKAHNADLKEICEILKESKLPETKEQKCVVGCVYDKMGYVTDNKIDWEKVKALNSQKYDTPELVEKLNQVTDTCSKIVTEKATDICELGLPAMKCMMEEAEKVKLPKPDIKFMEE	-	classic OBP
PlewOBP2	ASIKNLKEVVFKELQNVKVQVAMECAAAYPVEKSTIRQIMTHEGIPDEQGAKCWLSCVLRNMGIISNGKVDWNKAVSLNKMVLDSDQDKIKIEQIYEICKTQVVQEEVDECQIAYNIAVCNFKYGKEMGLPGGTWEE	-	classic OBP
PlewOBP3	YFEPMCVIDCMNETGYRGDFRNLNFSDPSSISRPAKCFLACLMEKQHVMRSDRSIDFDRVKRLYSLVIKDDVKMINILNRIEDECAKEFKAYPDKCDTAFEYVKCKTVKEEA	-	classic OBP
PlewOBP4	EEDEVMKLKKEAMTQCTAEHPISQEDIKSILNRENVPDDPEVKCWIRCAYEKLGVMKDGKLDWDRCNFVTKHCLDNDEDKAKVDKITEICRLEVSNDEEDKCQLAYSATVCKIDNWKKLGLPAKKLIE	-	classic OBP
PlewOBP5	DPVIKDPIAFKNATWAKCQKQENVPDDIMKELYYFTSADRLADYKCAVKCVQDEYDFFNKDGTLKMNLLEKIIKGLWKDPQVAQKIMVLMDDCNNADPQGTHKCQKNFDLLDCFIKGVKKRSIDISNRRN	-	classic OBP
PlewOBP6	DPVIREPIAFKNPAWAKCQKQENVPDDAMKDFYFFTSTEKLTDHKCVAKCIQDEFDFFDKDGTLNMNMIQKITNRMWKDPLIRQQLMDVVKECDISDPQGTHKCQKNFDLLDCFIKGVKKEKINIGDRNY	-	classic OBP
PlewOBP8	VRFTEDKIAFKNATWKKCQEQENAPAEGMKDFYIFNSMEGLKDHKCAVKCVNEEYGLFLKNGTISRPRLVQIIQYLSKDPQTREKLIATTDECIASVEKVSEPCQKNYDLSSCYLLNMKKRGISIA	-	classic OBP
PlewOBP9	EELNAECKKITKDDDAFFRCCRPPAIEMAEDKKGIAEACHKTVIGNHSEPLSEKEEEEFFECFEECYFKTSDFLTADLKLNETSIIAEYEAEMKNFPHWKDLMTKTVKACIANNDSSNPKAKCKSGAYQFSNCLEKTIFLHCPEDSWLGTDEKCVSTKRDLEKCIASMIKS	-	plus-C OBP
PlewOBP10	QLSPEIITAMGECRAKYNIQPEEIKEAVQKRKIPETENGQCFMSCVMEKVGLIKDGKIDLARSEELNKLKDPENREKSREISKMCAEVPAIEGKPCSFATEVVKCFMKNAEAMNLDFSKEHFPLN	-	classic OBP
PlewOBP11	LSPSEWDLAWEKAEAKCEHLMKLKAVDKKTLIPKLNDVSRRAKCFVSCFFDEVGLTNGTEINDELYTGWLKEELAHSKNKDAIISSVKECVAGIKKIEKCETAFSLYECFGKR	-	classic OBP
PlewOBP15	LSKEMAALQCKSKFRVPFSDIENIKNRQMPESKEGKCMMACILKKLKVISKEGKFQVNTVKGWIANKYKDDAKKLKRAYAKADACVEELPTLGEDECEYAVKILECSKRRKKVST	-	classic OBP
